# Supplementary material for: Investigating the free-roaming dog population and gastrointestinal parasite diversity in Tulúm, México
Source: PLoS One. 2022 Oct 27;17(10):e0276880. doi: 10.1371/journal.pone.0276880 (PMC9612467; doi:10.1371/journal.pone.0276880)
Supplement: S1 Dataset — On Table 1, all sampling periods for each transect are indicated with basic dog detection information provided. On Table 2, the Lincoln-Peterson data are provided with values for M (number of individual dogs seen in first half of trap days), S (number of dogs seen in second half trap days), and R (number of dogs seen in the first and second half of trap days). (XLSX) [file pone.0276880.s007.xlsx]

## Sheet: Presence_Absence_Data
Transect No.	Dates Surveyed	Survey Time (AM or PM)	Dogs Detected (Yes/No)
1	2021-02-08	PM	No
1	2021-02-09	AM	No
1	2021-02-12	PM	No
1	2021-02-14	PM	No
1	2021-02-17	PM	Yes
1	2021-02-22	PM	No
1	2021-02-23	AM	No
1	2021-02-24	PM	No
1	2021-02-28	AM	No
1	2021-03-02	AM	No
2	2021-02-09	AM	Yes
2	2021-02-13	AM	No
2	2021-02-14	PM	Yes
2	2021-02-20	AM	Yes
2	2021-02-22	PM	Yes
2	2021-02-24	PM	Yes
2	2021-02-28	AM	Yes
2	2021-03-01	PM	No
3	2021-02-10	PM	Yes
3	2021-02-13	AM	Yes
3	2021-02-15	PM	Yes
3	2021-02-16	AM	Yes
3	2021-02-18	AM	Yes
3	2021-02-20	AM	Yes
3	2021-02-26	PM	Yes
3	2021-03-03	PM	Yes
4	2021-02-10	PM	Yes
4	2021-02-12	PM	Yes
4	2021-02-13	AM	Yes
4	2021-02-23	AM	Yes
4	2021-02-24	PM	Yes
4	2021-02-25	AM	Yes
4	2021-02-27	AM	Yes
4	2021-03-01	PM	Yes
5	2021-02-14	PM	Yes
5	2021-02-16	AM	Yes
5	2021-02-17	PM	Yes
5	2021-02-23	AM	Yes
5	2021-02-25	AM	Yes
5	2021-02-27	AM	Yes
5	2021-03-01	PM	Yes
5	2021-03-03	PM	Yes
6	2021-02-08	PM	Yes
6	2021-02-09	AM	Yes
6	2021-02-10	PM	Yes
6	2021-02-12	PM	Yes
6	2021-02-15	PM	Yes
6	2021-02-17	PM	Yes
6	2021-02-18	AM	Yes
6	2021-02-20	AM	Yes
6	2021-02-22	PM	Yes
6	2021-03-02	AM	Yes
7	2021-02-08	PM	Yes
7	2021-02-15	PM	Yes
7	2021-02-16	AM	Yes
7	2021-02-18	AM	Yes
7	2021-02-25	AM	Yes
7	2021-02-26	PM	Yes
7	2021-02-28	AM	Yes
7	2021-03-03	PM	Yes

## Sheet: Lincoln_Peterson_Data
Transect No.	Number of Individual Dogs Seen in First Half of Trap Days (M)	Number of Individual Dogs Seen in Second Half of Trap Days (S)	Number of Dogs Seen in the First and Second Half of Trap Days (R)
1	1	0	0
2	10	8	3
3	19	21	8
4	24	15	5
5	26	14	8
6	15	17	7
7	7	8	3
